# Supplementary material for: Targeting macrophage-myofibroblast transition with Caulis spatholobi to attenuate renal interstitial fibrosis: integrated UHPLC-Q-Exactive Orbitrap-MS, network pharmacology, and experimental validation
Source: Front Pharmacol. 2025 Oct 9;16:1649902. doi: 10.3389/fphar.2025.1649902 (PMC12546245; doi:10.3389/fphar.2025.1649902)
Supplement: Supplementary file 1 [file Table1.xlsx]

## Sheet: Sheet1
No.	RT (min)	Compounds	Formula	Adduct	Theoretical value(m/z)	Measured value (m/z)	Error(ppm)	Measured Area (×108)	Fragment ions (m/z)	Type
1	1.045	6-Hydroxynicotinic acid	C6H5NO3	[M+H]+	140.034	140.034	0	0.52	141.0378, 140.0341, 122.0238, 78.0345	Organic acids
2	1.271	1-methylAdenosine	C11H15N5O4	[M+H]⁺	282.12	282.12	-0.71	0.22	282.1194, 150.0773	Others
3	1.486	L-Phenylalanine	C9H11NO2	[M+H]⁺	166.086	166.086	-1.2	10.59	121.0843, 120.0809, 103.0546, 103.0546	Amino acid derivatives
4	1.505	Dianthoside	C12H16O8	[M+H]⁺	289.092	289.091	-1.38	1.8	139.0390, 135.0441, 127.0391, 85.0290	Flavonoids
5	1.799	serotonin	C10H12N2O	[M+H]⁺	177.102	177.102	-0.56	0.79	177.1021, 160.0756, 132.0808, 118.0654	Others
6	1.866	1-Acetylprolin	C7H11NO3	[M+H]⁺	158.081	158.081	0	5.1	70.0658	Amino acid
7	2.034	2-[(4-Hydroxy-3,5-dimethoxyphenyl)methoxy]-6-(hydroxymethyl)oxane-3,4,5-triol	C15H22O9	[M+Na]+	369.116	369.115	-1.35	0.5	370.1186, 369.1155, 207.0628	Glycosides
8	2.171	Primeverin	C20H28O13	[M+Na]+	499.142	499.142	-0.6	0.1	500.1452, 499.1418	Glycosides
9	2.244	Maltol	C6H6O3	[M+H]⁺	127.039	127.039	0	2.45	128.0424, 127.0390	Others
10	2.347	Bartsioside	C15H22O8	[M+Na]+	353.121	353.12	-1.13	0.86	354.1235, 157.0860, 128.0704, 84.0814, 81.0340	Terpenoids
11	2.359	Indole-3-carboxaldehyde	C9H7NO	[M+H]⁺	146.06	146.06	-0.68	0.64	146.0600, 118.0654	Alkaloids
12	2.583	JunipediolA8-glucoside	C16H24O9	[M+Na]+	383.131	383.131	-1.3	0.26	384.1342, 383.1309, 221.0782	Glycosides
13	2.709	Tryptamine	C10H12N2	[M+H]⁺	161.107	161.107	-0.62	1.23	163.0388, 145.0842, 144.0806, 117.0701	Alkaloids
14	3.045	Licoagroside B	C18H24O12	[M+H]⁺	433.134	433.134	0	0.19	128.0423, 127.0390, 103.0393, 85.0290	Glycosides
15	3.058	Fraxetin	C10H8O5	[M+H]⁺	209.044	209.044	-0.96	1.33	209.0442, 194.0209, 149.0233	Coumarins
16	3.22	Phenethylsophoroside	C20H30O11	[M+Na]+	469.168	469.167	-1.92	0.08	470.1723, 469.1683, 232.0707	Glycosides
17	3.31	Genistein	C15H10O5	[M+H]⁺	271.06	271.06	-1.11	0.8	271.0599, 243.0650, 215.0701, 149.0233	Flavonoids
18	3.381	UndulatosideA	C16H18O9	[M+H]⁺	355.102	355.102	-1.13	0.09	194.0530, 193.0495	Coumarins
19	3.46	Hispidulin 4'-glucoside	C22H22O11	[M+H]⁺	463.123	463.123	-0.75	0.13	302.0738, 301.0703, 286.0469	Flavonoids
20	3.635	12-hydroxyjasmonic acid	C12H18O4	[M+H]⁺	227.128	227.127	-1.32	0.28	209.1169, 149.0961, 85.0654	Organic acids
21	3.649	Afzelechin	C15H14O5	[M+H]⁺	275.091	275.091	-1.09	1.65	149.0596, 139.0388, 107.0494	Flavonoids
22	3.716	Vanillin	C8H8O3	[M+H]⁺	153.055	153.054	-0.65	2.93	125.0598, 111.0444, 93.0340, 65.0394	Others
23	3.729	Isorhamnetin	C16H12O7	[M+H]⁺	317.066	317.065	-1.26	0.17	318.0686, 317.0653, 302.0416	Flavonoids
24	3.878	Myricetin	C15H10O8	[M+H]⁺	319.045	319.045	-0.63	0.12	320.0479, 319.0446, 153.0182	Flavonoids
25	3.885	wogonin7-O-glucoside	C22H22O10	[M+H]⁺	447.129	447.128	-0.45	0.23	286.0789, 285.0755, 270.0521	Flavonoids
26	4.106	(2E)-3-Phenyl-2-propen-1-yl6-O-β-D-arabinofuranosyl-β-D-glucopyranoside	C20H28O10	[M+NH4]+	446.202	446.202	-0.45	0.24	285.0755, 133.0496, 117.0700, 115.0545, 115.0394, 73.0291, 55.0188	Glycosides
27	4.319	Quercetin	C15H10O7	[M+H]⁺	303.05	303.05	-0.66	0.12	304.0530, 303.0496, 153.0181	Flavonoids
28	4.339	Jaceosidin	C17H14O7	[M+H]⁺	331.081	331.081	-0.3	0.22	331.0808, 316.0573, 288.0625, 245.0442	Flavonoids
29	4.399	Isofraxidin	C11H10O5	[M+H]⁺	223.06	223.06	-0.89	0.45	223.0599, 190.0259, 162.0310	Coumarins
30	4.431	2-(hydroxymethyl)-6-(6-hydroxy-6-methyl-3-propan-2-ylcyclohex-3-en-1-yl)oxyoxane-3,4,5-triol	C16H28O7	[M+Na]+	355.173	355.172	-0.84	0.53	357.1776, 356.1757, 355.1722	Glycosides
31	4.452	Naringenin5-β-D-Glucoside	C21H22O10	[M+H]⁺	435.129	435.128	-0.69	0.15	274.0788, 273.0753, 153.0181, 147.0439	Flavonoids
32	4.485	(+/-)-Hesperetin	C16H14O6	[M+H]⁺	303.086	303.086	-1.32	1	225.0543, 179.0339, 165.0554, 153.0181, 135.0441	Flavonoids
33	4.54	Trifolin	C21H20O11	[M+H]⁺	449.108	449.108	0	0.06	288.0582, 287.0547, 153.0181	Flavonoids
34	4.644	Malonylgenistin	C24H22O13	[M+H]⁺	519.113	519.114	0.39	0.09	272.0632, 271.0598, 153.0181	Flavonoids
35	4.781	Velutin	C17H14O6	[M+H]⁺	315.086	315.086	-0.95	0.13	315.0859, 300.0624, 229.0493	Flavonoids
36	4.844	Formononetin	C16H12O4	[M+H]⁺	269.081	269.08	-2.97	0.28	270.0837, 269.0806	Flavonoids
37	4.873	7,4'-Dihydroxyflavone	C15H10O4	[M+H]⁺	255.065	255.065	-0.78	0.14	256.0682, 255.0648, 137.0232, 137.0232	Flavonoids
38	4.922	Benzenepentanoic acid,β-(hexopyranosyloxy)-	C17H24O8	[M+Na]+	379.136	379.136	0	0.05	380.1395, 379.1358, 217.0833	Organic acids
39	5.012	4-Oxododecanedioic acid	C12H20O5	[M+NH4]+	262.165	262.165	-1.14	0.12	227.1275, 191.1066, 181.1221, 111.0443	Others
40	5.074	Daidzein	C15H10O4	[M+H]⁺	255.065	255.065	-0.78	1.28	256.0684, 255.0648, 137.0233	Flavonoids
41	5.081	7-O-beta-glucopyranosyl-4'-hydroxy-5-methoxyisoflavone	C22H22O10	[M+H]⁺	447.129	447.128	-0.61	0.08	285.0754, 105.0339	Flavonoids
42	5.186	DL-Liquiritigenin	C15H12O4	[M+H]⁺	257.081	257.081	-0.43	1.79	257.0805, 137.0232	Flavonoids
43	5.269	8-Hydroxy-7-methoxy-3-(4-methoxyphenyl)chromen-4-one	C17H14O5	[M+H]⁺	299.091	299.091	-2.34	1.16	299.0911, 284.0676, 256.0727, 152.0105	Flavonoids
44	5.366	Neoponcirin	C28H34O14	[M+H]⁺	595.202	595.202	-0.17	0.24	287.0911, 153.0181, 85.0290, 71.0499	Flavonoids
45	5.449	Formononetin7-O-glucoside-6''-O-malonate	C25H24O12	[M+H]⁺	517.134	517.134	-0.62	1.26	270.0839, 269.0805, 213.0911	Flavonoids
46	5.518	Odoratin	C17H14O6	[M+H]⁺	315.086	315.086	-0.95	0.54	316.0895, 315.0859	Flavonoids
47	5.567	Biochanin A	C16H12O5	[M+H]⁺	285.076	285.076	-0.35	0.35	286.0791, 285.0754, 229.0857	Flavonoids
48	5.581	(2R,3R,4S,5S,6R)-2-octoxy-6-[[(2S,3R,4S,5R)-3,4,5-trihydroxyoxan-2-yl]oxymethyl]oxane-3,4,5-triol	C19H36O10	[M+NH4]+	442.265	442.265	-0.23	0.07	223.0595, 215.1280, 145.0495, 115.0392, 109.0288, 97.0289, 85.0290	Glycosides
49	5.887	5-Hydroxy-2',4',7,8-tetramethoxyflavone	C19H18O7	[M+H]⁺	359.113	359.112	-0.64	0.09	359.1122, 344.0885, 298.0833, 162.0674	Flavonoids
50	5.901	7-Hydroxy-6-methoxydihydroflavonol	C16H14O5	[M+H]⁺	287.091	287.091	-1.04	1.49	287.0907, 241.0856, 209.0597, 167.0338	Flavonoids
51	6.414	Isoliquiritigenin	C15H12O4	[M+H]⁺	257.081	257.081	-0.78	0.5	257.0805, 147.0440, 137.0233	Flavonoids
52	6.421	Isosinensetin	C20H20O7	[M+H]⁺	373.128	373.128	-0.8	0.28	374.1314, 373.1279, 153.0181	Flavonoids
53	6.503	Licoricesaponin G2	C42H62O17	[M+H]⁺	839.406	839.406	-0.36	0.04	487.3416, 469.3310, 141.0181	Terpenoids
54	6.823	Lanosta-8,24-dien-26-oic acid,21-hydroxy-3-oxo-, (5ξ,13α,14β,17α,20S,24E)-	C30H46O4	[M+H]⁺	471.347	471.347	0	0.05	472.3503, 471.3470, 453.3361	Terpenoids
55	6.823	Licoricesaponin H2	C42H62O16	[M+H]⁺	823.411	823.411	-0.36	0.15	454.3395, 453.3358, 121.1013, 95.0860	Terpenoids
56	6.872	Meranzinhydrate	C15H18O5	[M-H2O+H]+	261.112	261.112	-0.77	0.05	189.0545, 131.0492	Coumarins
57	7.19	Irigenin Trimethyl Ether	C21H22O8	[M+H]⁺	403.139	403.138	-0.74	0.25	404.1417, 403.1384, 373.0915	Flavonoids
58	7.237	Medicarpin	C16H14O4	[M+H]⁺	271.096	271.096	-1.84	6	138.0630, 137.0596, 123.0442, 109.0651	Flavonoids
59	7.356	Nobiletin	C21H22O8	[M+H]⁺	403.139	403.138	-0.99	3.56	404.1418, 403.1384, 373.0914, 330.0727	Flavonoids
60	7.411	Scutellareintetramethylether	C19H18O6	[M+H]⁺	343.118	343.117	-0.87	1.32	344.1208, 343.1173, 313.0704	Flavonoids
61	7.677	Hibiscetinheptamethylether	C22H24O9	[M+H]⁺	433.149	433.149	-1.16	2.51	434.1525, 433.1491, 403.1020, 418.1254	Flavonoids
62	7.9	Tangeretin	C20H20O7	[M+H]⁺	373.128	373.128	-1.07	1.62	373.1281, 358.1045, 343.0812	Flavonoids
63	8.237	Asperglaucide	C27H28N2O4	[M+Na]+	467.194	467.194	-0.04	0.02	468.1977, 467.1933	Alkaloids
64	8.265	Demethylnobiletin	C20H20O8	[M+H]⁺	389.123	389.123	-1.28	0.07	390.1261, 389.1226, 359.0757	Flavonoids
