# Supplementary material for: Targeting macrophage-myofibroblast transition with Caulis spatholobi to attenuate renal interstitial fibrosis: integrated UHPLC-Q-Exactive Orbitrap-MS, network pharmacology, and experimental validation
Source: Front Pharmacol. 2025 Oct 9;16:1649902. doi: 10.3389/fphar.2025.1649902 (PMC12546245; doi:10.3389/fphar.2025.1649902)
Supplement: Supplementary file 2 [file DataSheet1.xlsx]

## Sheet: Sheet1{It turns out to be Tab1}
RT (min)	Compounds	Formula	Adduct	Theoretical value(m/z)	Measured value (m/z)	Error(ppm)	Measured Area (×108)	Fragment ions (m/z)	Type
1.045	6-Hydroxynicotinic acid	C6H5NO3	[M+H]+	140.034	140.034	0	0.52	141.0378, 140.0341, 122.0238, 78.0345	Organic acids
1.271	1-methylAdenosine	C11H15N5O4	[M+H]⁺	282.12	282.12	-0.71	0.22	282.1194, 150.0773	Others
1.486	L-Phenylalanine	C9H11NO2	[M+H]⁺	166.086	166.086	-1.2	10.59	121.0843, 120.0809, 103.0546, 103.0546	Amino acid derivatives
1.505	Dianthoside	C12H16O8	[M+H]⁺	289.092	289.091	-1.38	1.8	139.0390, 135.0441, 127.0391, 85.0290	Flavonoids
1.799	serotonin	C10H12N2O	[M+H]⁺	177.102	177.102	-0.56	0.79	177.1021, 160.0756, 132.0808, 118.0654	Others
1.866	1-Acetylprolin	C7H11NO3	[M+H]⁺	158.081	158.081	0	5.1	70.0658	Amino acid
2.034	2-[(4-Hydroxy-3,5-dimethoxyphenyl)methoxy]-6-(hydroxymethyl)oxane-3,4,5-triol	C15H22O9	[M+Na]+	369.116	369.115	-1.35	0.5	370.1186, 369.1155, 207.0628	Glycosides
2.171	Primeverin	C20H28O13	[M+Na]+	499.142	499.142	-0.6	0.1	500.1452, 499.1418	Glycosides
2.244	Maltol	C6H6O3	[M+H]⁺	127.039	127.039	0	2.45	128.0424, 127.0390	Others
2.347	Bartsioside	C15H22O8	[M+Na]+	353.121	353.12	-1.13	0.86	354.1235, 157.0860, 128.0704, 84.0814, 81.0340	Terpenoids
2.359	Indole-3-carboxaldehyde	C9H7NO	[M+H]⁺	146.06	146.06	-0.68	0.64	146.0600, 118.0654	Alkaloids
2.583	JunipediolA8-glucoside	C16H24O9	[M+Na]+	383.131	383.131	-1.3	0.26	384.1342, 383.1309, 221.0782	Glycosides
2.709	Tryptamine	C10H12N2	[M+H]⁺	161.107	161.107	-0.62	1.23	163.0388, 145.0842, 144.0806, 117.0701	Alkaloids
3.045	Licoagroside B	C18H24O12	[M+H]⁺	433.134	433.134	0	0.19	128.0423, 127.0390, 103.0393, 85.0290	Glycosides
3.058	Fraxetin	C10H8O5	[M+H]⁺	209.044	209.044	-0.96	1.33	209.0442, 194.0209, 149.0233	Coumarins
3.22	Phenethylsophoroside	C20H30O11	[M+Na]+	469.168	469.167	-1.92	0.08	470.1723, 469.1683, 232.0707	Glycosides
3.31	Genistein	C15H10O5	[M+H]⁺	271.06	271.06	-1.11	0.8	271.0599, 243.0650, 215.0701, 149.0233	Flavonoids
3.381	UndulatosideA	C16H18O9	[M+H]⁺	355.102	355.102	-1.13	0.09	194.0530, 193.0495	Coumarins
3.46	Hispidulin 4'-glucoside	C22H22O11	[M+H]⁺	463.123	463.123	-0.75	0.13	302.0738, 301.0703, 286.0469	Flavonoids
3.635	12-hydroxyjasmonic acid	C12H18O4	[M+H]⁺	227.128	227.127	-1.32	0.28	209.1169, 149.0961, 85.0654	Organic acids
3.649	Afzelechin	C15H14O5	[M+H]⁺	275.091	275.091	-1.09	1.65	149.0596, 139.0388, 107.0494	Flavonoids
3.716	Vanillin	C8H8O3	[M+H]⁺	153.055	153.054	-0.65	2.93	125.0598, 111.0444, 93.0340, 65.0394	Others
3.729	Isorhamnetin	C16H12O7	[M+H]⁺	317.066	317.065	-1.26	0.17	318.0686, 317.0653, 302.0416	Flavonoids
3.878	Myricetin	C15H10O8	[M+H]⁺	319.045	319.045	-0.63	0.12	320.0479, 319.0446, 153.0182	Flavonoids
3.885	wogonin7-O-glucoside	C22H22O10	[M+H]⁺	447.129	447.128	-0.45	0.23	286.0789, 285.0755, 270.0521	Flavonoids
4.106	(2E)-3-Phenyl-2-propen-1-yl6-O-β-D-arabinofuranosyl-β-D-glucopyranoside	C20H28O10	[M+NH4]+	446.202	446.202	-0.45	0.24	285.0755, 133.0496, 117.0700, 115.0545, 115.0394, 73.0291, 55.0188	Glycosides
4.319	Quercetin	C15H10O7	[M+H]⁺	303.05	303.05	-0.66	0.12	304.0530, 303.0496, 153.0181	Flavonoids
4.339	Jaceosidin	C17H14O7	[M+H]⁺	331.081	331.081	-0.3	0.22	331.0808, 316.0573, 288.0625, 245.0442	Flavonoids
4.399	Isofraxidin	C11H10O5	[M+H]⁺	223.06	223.06	-0.89	0.45	223.0599, 190.0259, 162.0310	Coumarins
4.431	2-(hydroxymethyl)-6-(6-hydroxy-6-methyl-3-propan-2-ylcyclohex-3-en-1-yl)oxyoxane-3,4,5-triol	C16H28O7	[M+Na]+	355.173	355.172	-0.84	0.53	357.1776, 356.1757, 355.1722	Glycosides
4.452	Naringenin5-β-D-Glucoside	C21H22O10	[M+H]⁺	435.129	435.128	-0.69	0.15	274.0788, 273.0753, 153.0181, 147.0439	Flavonoids
4.485	(+/-)-Hesperetin	C16H14O6	[M+H]⁺	303.086	303.086	-1.32	1	225.0543, 179.0339, 165.0554, 153.0181, 135.0441	Flavonoids
4.54	Trifolin	C21H20O11	[M+H]⁺	449.108	449.108	0	0.06	288.0582, 287.0547, 153.0181	Flavonoids
4.644	Malonylgenistin	C24H22O13	[M+H]⁺	519.113	519.114	0.39	0.09	272.0632, 271.0598, 153.0181	Flavonoids
4.781	Velutin	C17H14O6	[M+H]⁺	315.086	315.086	-0.95	0.13	315.0859, 300.0624, 229.0493	Flavonoids
4.844	Formononetin	C16H12O4	[M+H]⁺	269.081	269.08	-2.97	0.28	270.0837, 269.0806	Flavonoids
4.873	7,4'-Dihydroxyflavone	C15H10O4	[M+H]⁺	255.065	255.065	-0.78	0.14	256.0682, 255.0648, 137.0232, 137.0232	Flavonoids
4.922	Benzenepentanoic acid,β-(hexopyranosyloxy)-	C17H24O8	[M+Na]+	379.136	379.136	0	0.05	380.1395, 379.1358, 217.0833	Organic acids
5.012	4-Oxododecanedioic acid	C12H20O5	[M+NH4]+	262.165	262.165	-1.14	0.12	227.1275, 191.1066, 181.1221, 111.0443	Others
5.074	Daidzein	C15H10O4	[M+H]⁺	255.065	255.065	-0.78	1.28	256.0684, 255.0648, 137.0233	Flavonoids
5.081	7-O-beta-glucopyranosyl-4'-hydroxy-5-methoxyisoflavone	C22H22O10	[M+H]⁺	447.129	447.128	-0.61	0.08	285.0754, 105.0339	Flavonoids
5.186	DL-Liquiritigenin	C15H12O4	[M+H]⁺	257.081	257.081	-0.43	1.79	257.0805, 137.0232	Flavonoids
5.269	8-Hydroxy-7-methoxy-3-(4-methoxyphenyl)chromen-4-one	C17H14O5	[M+H]⁺	299.091	299.091	-2.34	1.16	299.0911, 284.0676, 256.0727, 152.0105	Flavonoids
5.366	Neoponcirin	C28H34O14	[M+H]⁺	595.202	595.202	-0.17	0.24	287.0911, 153.0181, 85.0290, 71.0499	Flavonoids
5.449	Formononetin7-O-glucoside-6''-O-malonate	C25H24O12	[M+H]⁺	517.134	517.134	-0.62	1.26	270.0839, 269.0805, 213.0911	Flavonoids
5.518	Odoratin	C17H14O6	[M+H]⁺	315.086	315.086	-0.95	0.54	316.0895, 315.0859	Flavonoids
5.567	Biochanin A	C16H12O5	[M+H]⁺	285.076	285.076	-0.35	0.35	286.0791, 285.0754, 229.0857	Flavonoids
5.581	(2R,3R,4S,5S,6R)-2-octoxy-6-[[(2S,3R,4S,5R)-3,4,5-trihydroxyoxan-2-yl]oxymethyl]oxane-3,4,5-triol	C19H36O10	[M+NH4]+	442.265	442.265	-0.23	0.07	223.0595, 215.1280, 145.0495, 115.0392, 109.0288, 97.0289, 85.0290	Glycosides
5.887	5-Hydroxy-2',4',7,8-tetramethoxyflavone	C19H18O7	[M+H]⁺	359.113	359.112	-0.64	0.09	359.1122, 344.0885, 298.0833, 162.0674	Flavonoids
5.901	7-Hydroxy-6-methoxydihydroflavonol	C16H14O5	[M+H]⁺	287.091	287.091	-1.04	1.49	287.0907, 241.0856, 209.0597, 167.0338	Flavonoids
6.414	Isoliquiritigenin	C15H12O4	[M+H]⁺	257.081	257.081	-0.78	0.5	257.0805, 147.0440, 137.0233	Flavonoids
6.421	Isosinensetin	C20H20O7	[M+H]⁺	373.128	373.128	-0.8	0.28	374.1314, 373.1279, 153.0181	Flavonoids
6.503	Licoricesaponin G2	C42H62O17	[M+H]⁺	839.406	839.406	-0.36	0.04	487.3416, 469.3310, 141.0181	Terpenoids
6.823	Lanosta-8,24-dien-26-oic acid,21-hydroxy-3-oxo-, (5ξ,13α,14β,17α,20S,24E)-	C30H46O4	[M+H]⁺	471.347	471.347	0	0.05	472.3503, 471.3470, 453.3361	Terpenoids
6.823	Licoricesaponin H2	C42H62O16	[M+H]⁺	823.411	823.411	-0.36	0.15	454.3395, 453.3358, 121.1013, 95.0860	Terpenoids
6.872	Meranzinhydrate	C15H18O5	[M-H2O+H]+	261.112	261.112	-0.77	0.05	189.0545, 131.0492	Coumarins
7.19	Irigenin Trimethyl Ether	C21H22O8	[M+H]⁺	403.139	403.138	-0.74	0.25	404.1417, 403.1384, 373.0915	Flavonoids
7.237	Medicarpin	C16H14O4	[M+H]⁺	271.096	271.096	-1.84	6	138.0630, 137.0596, 123.0442, 109.0651	Flavonoids
7.356	Nobiletin	C21H22O8	[M+H]⁺	403.139	403.138	-0.99	3.56	404.1418, 403.1384, 373.0914, 330.0727	Flavonoids
7.411	Scutellareintetramethylether	C19H18O6	[M+H]⁺	343.118	343.117	-0.87	1.32	344.1208, 343.1173, 313.0704	Flavonoids
7.677	Hibiscetinheptamethylether	C22H24O9	[M+H]⁺	433.149	433.149	-1.16	2.51	434.1525, 433.1491, 403.1020, 418.1254	Flavonoids
7.9	Tangeretin	C20H20O7	[M+H]⁺	373.128	373.128	-1.07	1.62	373.1281, 358.1045, 343.0812	Flavonoids
8.237	Asperglaucide	C27H28N2O4	[M+Na]+	467.194	467.194	-0.04	0.02	468.1977, 467.1933	Alkaloids
8.265	Demethylnobiletin	C20H20O8	[M+H]⁺	389.123	389.123	-1.28	0.07	390.1261, 389.1226, 359.0757	Flavonoids

## Sheet: Sheet2
PPI
ICAM1
ESR1
RORA
CYP2C19
NR1H2
NR1I3
NR3C1
PTGER1
PTGER2
PPARA
PPARG
IL2
ADORA2A
HTR2A
ABCG2
EGFR
ABCB1
PTGS1
TLR9
NOX4
RAF1
ABCC1
PLAT
MMP2
KLK1
DNMT1
KCNH2
MAPK14
TERT
PGD
BCL2
STAT1
RXRA
MET
SRC
KDR
HIF1A
MMP9
VEGFA
SLC5A2
TNF
PGR
MAPK3
NR1I2
TOP2A
FABP4
PTGER3
KAT2B
MDM2
MAPK8
IL6
TOP1
MMP1
PTGS2
THRA
THRB
CTSL
SYK
EP300
EPHB2
MTOR
MMP7
HDAC1
ANPEP
AGTR1
ROCK2
SLC5A1
TBXA2R
SPHK2
F2
PIK3R1
PIK3CG
AKT1
PLG
AHR
MAPK1
TSPO
PDGFRA
PRKCA
PDGFRB
KCNQ2
KCNQ3
NOS3
LCK
TYK2
CCNE2
KCNA3
NR1H4
NCOR2
ADAM10
TGFBR1
COMT
EIF2AK2
PIK3CA
PIK3CD
CYP2D6
FYN

## Sheet: Sheet3
Term	Gene Ratio	PValue	Count
Pathways in cancer	0.414894	1.03652e-21	39
Endocrine resistance	0.212766	6.45413e-19	20
AGE-RAGE signaling pathway in diabetic complications	0.212766	9.68127e-19	20
EGFR tyrosine kinase inhibitor resistance	0.191489	8.05982e-18	18
Thyroid hormone signaling pathway	0.212766	4.17485e-17	20
Proteoglycans in cancer	0.244681	4.32547e-16	23
VEGF signaling pathway	0.159574	1.79149e-15	15
Kaposi sarcoma-associated herpesvirus infection	0.234043	1.96706e-15	22
Prostate cancer	0.180851	7.37612e-15	17
Hepatitis B	0.212766	1.16183e-14	20
C-type lectin receptor signaling pathway	0.180851	2.31549e-14	17
Human cytomegalovirus infection	0.234043	4.04386e-14	22
Relaxin signaling pathway	0.191489	4.73625e-14	18
Sphingolipid signaling pathway	0.180851	2.05518e-13	17
Phospholipase D signaling pathway	0.191489	4.79102e-13	18
Lipid and atherosclerosis	0.212766	2.08827e-12	20
Fluid shear stress and atherosclerosis	0.180851	2.41593e-12	17
MicroRNAs in cancer	0.244681	2.54835e-12	23
PI3K-Akt signaling pathway	0.255319	4.6562e-12	24

## Sheet: Sheet4
response to xenobiotic stimulus	0.16	16	11.6856	0.0016	0.16
negative regulation of gene expression	0.16	16	10.4221	0.0016	0.16
positive regulation of cell migration	0.15	15	10.2982	0.0015	0.15
angiogenesis	0.15	15	10.6398	0.0015	0.15
peptidyl-tyrosine phosphorylation	0.13	13	11.308	0.0013	0.13
plasma membrane	0.53	53	7.85049	0.0053	0.53
nucleus	0.53	53	6.08209	0.0053	0.53
cytoplasm	0.49	49	5.22326	0.0049	0.49
nucleoplasm	0.42	42	6.51553	0.0042	0.42
chromatin	0.18	18	4.9821	0.0018	0.18
macromolecular complex	0.17	17	6.80154	0.0017	0.17
cell surface	0.14	14	4.94483	0.0014	0.14
receptor complex	0.1	10	5.95139	0.001	0.1
membrane raft	0.1	10	5.60824	0.001	0.1
phosphatidylinositol 3-kinase complex, class IA	0.04	4	5.05193	0.0004	0.04
ATP binding	0.32	32	10.6108	0.0032	0.32
identical protein binding	0.29	29	7.58743	0.0029	0.29
enzyme binding	0.23	23	16.4811	0.0023	0.23
protein serine/threonine/tyrosine kinase activity	0.23	23	15.0882	0.0023	0.23
zinc ion binding	0.22	22	8.45743	0.0022	0.22
sequence-specific DNA binding	0.16	16	9.53692	0.0016	0.16
protein kinase activity	0.16	16	8.9379	0.0016	0.16
protein serine/threonine kinase activity	0.15	15	7.71404	0.0015	0.15
transcription coactivator binding	0.1	10	11.7189	0.001	0.1
protein tyrosine kinase activity	0.1	10	8.14413	0.001	0.1

## Sheet: Sheet5
PI3K-Akt signaling pathway	1.19E+01	EGFR/MTOR/VEGFA/IL6/PIK3CA/KDR/AKT1/MAPK1/MAPK3
Proteoglycans in cancer	1.61E+01	SRC/MAPK14/HIF1A/ESR1/TNF/MMP9/EGFR/MTOR/VEGFA/PIK3CA/KDR/AKT1/MAPK1/MAPK3
MicroRNAs in cancer	1.23E+01	PTGS2/MMP9/EGFR/MTOR/VEGFA/PIK3CA/EP300/MAPK1/MAPK3
Kaposi sarcoma-associated herpesvirus infection	1.54E+01	STAT1/SRC/PTGS2/MAPK14/HIF1A/MTOR/VEGFA/IL6/MAPK8/PIK3CA/AKT1/EP300/MAPK1/MAPK3
Human cytomegalovirus infection	1.41E+01	SRC/PTGS2/MAPK14/TNF/EGFR/MTOR/VEGFA/IL6/PIK3CA/AKT1/MAPK1/MAPK3
Thyroid hormone signaling pathway	1.70E+01	STAT1/SRC/HIF1A/ESR1/MTOR/PIK3CA/AKT1/EP300/MAPK1/MAPK3
Lipid and atherosclerosis	1.23E+01	SRC/MAPK14/TNF/MMP9/IL6/MAPK8/PIK3CA/AKT1/MAPK1/PPARG/MAPK3
Hepatitis B	1.45E+01	STAT1/SRC/MAPK14/TNF/MMP9/IL6/MAPK8/PIK3CA/AKT1/EP300/MAPK1/MAPK3
Endocrine resistance	1.60E+01	SRC/MAPK14/ESR1/MMP9/EGFR/MTOR/MAPK8/PIK3CA/AKT1/MAPK1/MAPK3
AGE-RAGE signaling pathway in diabetic complications	1.86E+01	STAT1/MAPK14/TNF/VEGFA/IL6/MAPK8/PIK3CA/AKT1/MAPK1/MAPK3
